# Supplementary material for: Expansion of cagA Copy Number in Helicobacter pylori During Co‐Infection in a Mouse Model
Source: Helicobacter. 2025 Dec 29;30(6):e70091. doi: 10.1111/hel.70091 (PMC12748022; doi:10.1111/hel.70091)
Supplement: Supplementary file 2 — Table S1: Summary of co‐infection‐associated nonsynonymous mutations. [file HEL-30-e70091-s003.xlsx]

## Sheet: Sheet1
Supplemenyary table: Summary of co-infection-associated nonsynonymous mutations
				Control	Co-infection
Gene number	Gene product	Mutation	Type of mutation	HS3-5.2	HS1-9.1	HS1-10.2	HS1-11.6
HPYLPMSS1_00046	Hypothetical protein	p.Ile47fs	Insertion	O*	O	O	O
HPYLPMSS1_00304	MFS transporter	p.Ala300Thr	SNV		O	O	O
HPYLPMSS1_00405	Fur	p.His45Pro	SNV	O	O	O	O
HPYLPMSS1_00405	Fur	p.Arg13Leu	SNV		O	O	O
HPYLPMSS1_00577	Ribonuclease Y	p.Arg47His	SNV	O
HPYLPMSS1_00664	Outer membrane protein	p.Ser7fs	Insertion			O
HPYLPMSS1_00664	Outer membrane protein	p.Leu10fs	Deletion		O
HPYLPMSS1_00690	Outer membrane protein	p.Asn68fs	Deletion			O
HPYLPMSS1_00721	CagY$	p.Arg665Lys	SNV	O
HPYLPMSS1_00721	CagY	p.Val708Ala	SNV	O
HPYLPMSS1_00721	CagY	p.Asn718Thr	SNV	O
HPYLPMSS1_00721	CagY	p.AlaGluArg720AspGluLys	MNV	O
HPYLPMSS1_00721	CagY	p.Glu724Ala	SNV	O
HPYLPMSS1_00721	CagY	p.Glu762Ala	SNV	O
HPYLPMSS1_00721	CagY	p.Arg772Lys	SNV	O
HPYLPMSS1_00721	CagY	p.Lys780Glu	SNV	O
HPYLPMSS1_00721	CagY	p.Arg848Lys	SNV	O
HPYLPMSS1_00721	CagY	p.Asn1053Thr	SNV	O
HPYLPMSS1_00721	CagY	p.AlaGluArg1055AspGluLys	MNV	O
HPYLPMSS1_00721	CagY	p.Glu1059Ala	SNV	O
HPYLPMSS1_00858	Fucosyltransferase FutB	p.Ile417Val	SNV			O
HPYLPMSS1_00858	Fucosyltransferase FutB	p.Val375Ile	SNV		O
HPYLPMSS1_01301	N-6 DNA methylase	p.Phe1116fs	Insertion	O	O		O
HPYLPMSS1_01505	Corrinoid ABC transporter substrate-binding protein	p.Phe295Tyr	SNV		O	O	O
HPYLPMSS1_01506	Corrinoid ABC transporter substrate-binding protein	p.Met311Ile	SNV		O	O	O
* When the mutations are present compared with the PMSS1 reference strain, the cell is marked with an “O”.
$ SNVs and MNVs clustered in the cagY Middle Repeat Region (MRR) were caused by structural rearrangement of the MRR.
